# Supplementary material for: An efficient and precise solution-vacuum hybrid batch fabrication of 2D/3D perovskite submodules
Source: Nat Commun. 2025 Jul 31;16:7019. doi: 10.1038/s41467-025-62392-8 (PMC12314120; doi:10.1038/s41467-025-62392-8)
Supplement: Supplementary file 4 — Source data [file 41467_2025_62392_MOESM4_ESM.xlsx]

## Sheet: Fig.5a
X	Y	Y	Y	Y
Voltage	Current density	Current density	Current density	Current density
	FAPbI3 (control)	x=2	x=3 (vacuum)	x=4
1.2	-69.4922	-23.1897	-21.7498	-22.7815
1.18	-37.3351	-11.5119	-8.19273	-19.5004
1.16	-23.5822	-1.6224	2.99249	-16.2954
1.14	-12.9528	6.45435	11.3726	-13.2626
1.12	-3.69685	12.6464	16.9943	-10.4164
1.1	3.81433	16.9953	20.6875	-7.73532
1.08	9.68387	20.093	22.7832	-5.15131
1.06	14.226	22.1234	24.0362	-2.69859
1.04	17.4878	23.3331	24.8177	-0.28591
1.02	19.8794	24.1876	25.2745	2.12994
1	21.4855	24.6368	25.4371	4.38533
0.98	22.633	25.0102	25.5824	6.55013
0.96	23.3429	25.2672	25.7028	8.59984
0.94	23.7995	25.4361	25.8096	10.4638
0.92	24.1384	25.5847	25.8656	12.0706
0.9	24.3243	25.7494	25.8309	13.6674
0.88	24.4882	25.9119	25.8602	14.5484
0.86	24.6246	25.8491	25.9532	15.4795
0.84	24.7684	25.834	25.8704	16.218
0.82	24.8603	25.9756	25.9008	16.8365
0.8	24.88	26.0658	25.8846	17.2916
0.78	24.831	26.0393	25.9721	17.7355
0.76	24.9558	25.978	25.99	18.0808
0.74	24.9395	25.9274	25.9252	18.2875
0.72	25.0163	25.8925	25.9061	18.5081
0.7	25.0202	26.0261	25.8774	18.6882
0.68	24.9869	26.1562	25.9303	18.7709
0.66	25.0177	25.9719	25.9309	18.9118
0.64	25.0318	25.9314	25.9376	19.0683
0.62	25.0446	25.9155	25.9475	19.1737
0.6	25.0927	25.9108	25.9607	19.3343
0.58	25.0606	26.1538	26.0258	19.46
0.56	25.0304	25.9443	25.9483	19.5281
0.54	25.0393	26.0071	25.9001	19.5627
0.52	25.1021	26.1555	25.8867	19.7109
0.5	25.1414	26.0638	25.9299	19.6371
0.48	25.1535	25.9634	25.9766	19.7142
0.46	25.0537	25.9327	25.9236	19.7695
0.44	25.166	26.0497	25.9305	19.9198
0.42	25.1308	26.1037	25.9759	19.9691
0.4	25.1048	26.1853	25.9621	19.9935
0.38	25.1371	26.1691	25.9558	19.9722
0.36	25.1544	26.111	25.8715	20.0172
0.34	25.1083	25.9072	25.8754	20.1643
0.32	25.1712	26.057	25.9414	20.2327
0.3	25.1791	26.1972	25.989	20.2122
0.28	25.1342	26.1417	25.9371	20.1656
0.26	25.1259	26.0576	25.9638	20.2104
0.24	25.2035	25.9291	25.9232	20.224
0.22	25.1353	25.9458	25.9735	20.3751
0.2	25.1771	26.2109	26.0288	20.4535
0.18	25.1797	26.2377	26.0628	20.4645
0.16	25.1849	26.1131	26.0027	20.5383
0.14	25.221	26.018	25.9887	20.4955
0.12	25.1999	26.2215	25.9448	20.4901
0.1	25.1569	26.2344	26.0213	20.4737
0.08	25.1595	25.9833	25.941	20.4907
0.06	25.1702	26.0444	25.9456	20.5556
0.04	25.2269	26.1623	25.9029	20.5697
0.02	25.1797	26.0818	26.0012	20.5661
0	25.1508	26.0692	25.9802	20.5922
-0.02	25.1805	26.1698	25.9951	20.6741
-0.04	25.2391	26.0495	25.9804	20.6969
-0.06	25.1746	26.079	26.0153	20.7005
-0.08	25.2476	26.1764	25.9628	20.7024
-0.1	25.195	25.9679	25.967	20.7705

## Sheet: Fig.5b
X	Y	X	Y
Current density	EQEEL	Current density	EQEEL
	control		vacuum
-0.000281	0	-0.000228	0
4.5e-05	0	-4e-06	0
0.000204	0	0.000116	0
0.000341	0	0.000211	0
0.000468	0	0.000303	0
0.000608	0	0.000402	0
0.000828	0	0.000543	0
0.00154	0	0.00091	0
0.00493	0	0.0028	0
0.02404	0	0.01674	0
0.10482	0	0.14033	0
0.33148	0	1.16395	1.95595
1.17062	0	7.32985	5.86536
4.44777	0.17803	25.142	8.51199
14.3393	0.58487	54.3858	10.9367
35.01	0.84234	88.3799	12.4238
66.2056	1.35241	126.346	13.6024
101.133	1.92574	166.919	13.9515
139.833	2.8026	209.231	14.0986
181.301	4.17335	253.087	14.0928
224.896	6.12382	298.021	14.0105
269.787	8.14165	343.647	13.8761
315.81	9.92683	389.59	13.7193
363.129	11.2399	432.371	13.5222
411.569	12.2066
461.198	12.8902
513.454	13.4111
565.805	13.4695
618.607	13.2869
673.227	12.8742
728.648	12.2195
786.005	11.3367

## Sheet: Fig.5c
X	Y	X	Y
1/(JSC-J)	-DV/DJ	1/(JSC-J)	-DV/DJ
	control		vacuum
0.01046	0.62195	0.02095	1.47525
0.01576	1.03809	0.02926	1.63166
0.02012	1.6679	0.0435	2.08734
0.0256	2.02117	0.06846	2.97212
0.03355	2.41173	0.11129	4.4865
0.04485	3.03506	0.18894	7.47931
0.06088	3.90534
0.08415	5.26737
0.11599	7.2471
0.16051	10.4078

## Sheet: Fig.5e
X	Y
Time	UPS sputter time
	vacuum
0	-5.52
20	-5.77
40	-5.86
60	-5.9
80	-5.93
100	-5.9
150	-5.96
200	-5.91
250	-5.96
300	-5.93
400	-5.98
500	-5.99
600	-5.97
700	-5.99

## Sheet: Fig.6a
X	Y	Y
time	Normalized PCE	Normalized PCE
	control	vacuum
0	1	0.99538
5.00109	0.99492	1
10.0022	0.96604	0.99082
15.0032	0.96243	0.99522
20.0044	0.95354	0.99665
25.0055	0.94928	0.99036
30.0066	0.93762	0.99539
35.0077	0.93714	0.99331
40.0089	0.93688	0.98961
45.01	0.93641	0.98802
50.0111	0.93298	0.9853
55.0122	0.93276	0.98316
60.0133	0.93422	0.98249
65.0144	0.91397	0.99081
70.0156	0.91144	0.98879
75.0167	0.90769	0.98215
80.0178	0.90345	0.98108
85.0189	0.90218	0.9803
90.0201	0.90089	0.9767
95.0212	0.89997	0.97389
100.022	0.89899	0.97881
105.023	0.8988	0.97738
110.025	0.89566	0.97734
115.026	0.88085	0.97443
120.027	0.87325	0.97435
125.028	0.86495	0.97414
130.029	0.85633	0.97157
135.03	0.84815	0.96906
140.031	0.84052	0.96896
145.032	0.83325	0.96807
150.034	0.83186	0.96756
155.035	0.82833	0.96513
160.036	0.82768	0.96459
165.037	0.82316	0.9641
170.038	0.81778	0.96401
175.039	0.81777	0.96371
180.04	0.81488	0.96213
185.041	0.81325	0.9609
190.042	0.80772	0.95931
195.044	0.80585	0.95923
200.045	0.80317	0.95906
205.046	0.80289	0.95838
210.047	0.80246	0.95685
215.048	0.8017	0.95678
220.049	0.80083	0.95614
225.05	0.80008	0.95587
230.051	0.79966	0.9553
235.053	0.79961	0.95507
240.054	0.79939	0.95485
245.055	0.79935	0.95455
250.056	0.79878	0.95437
255.057	0.79842	0.95415
260.058	0.79667	0.95389
265.059	0.79563	0.95335
270.06	0.79489	0.9529
275.062	0.78629	0.95251
280.063	0.77487	0.9522
285.064	0.76801	0.95203
290.065	0.76505	0.95175
295.066	0.76479	0.95159
300.067	0.76461	0.95129
305.068	0.76294	0.95073
310.07	0.76282	0.95055
315.071	0.7614	0.94923
320.072	0.75896	0.94902
325.073	0.7569	0.94839
330.074	0.75593	0.94834
335.075	0.75027	0.94748
340.076	0.74653	0.94683
345.077	0.73892	0.94621
350.079	0.73876	0.94579
355.08	0.73717	0.94562
360.081	0.73482	0.94427
365.082	0.72962	0.94403
370.083	0.7291	0.94355
375.084	0.72533	0.94354
380.085	0.72211	0.94253
385.086	0.7121	0.94181
390.088	0.6973	0.94139
395.089	0.6832	0.94068
400.09	0.67653	0.94062
405.091	0.66462	0.94013
410.092	0.64981	0.93994
415.093	0.63852	0.93946
420.094	0.62691	0.93868
425.096	0.61453	0.93849
430.097	0.60726	0.93727
435.098		0.93586
440.099		0.93535
445.1		0.9351
450.101		0.93474
455.102		0.9339
460.103		0.932
465.105		0.9312
470.106		0.92906
475.107		0.92881
480.108		0.92842
485.109		0.92832
490.11		0.92821
495.111		0.92804
500.113		0.92783
505.114		0.92751
510.115		0.92745
515.116		0.92735
520.117		0.92646
525.118		0.92644
530.119		0.92632
535.121		0.92615
540.122		0.92593
545.123		0.92585
550.124		0.92523
555.125		0.92434
560.126		0.92209
565.127		0.92103
570.129		0.91931
575.13		0.91905
580.131		0.91887
585.132		0.9187
590.133		0.91869
595.134		0.91833
600.135		0.91787
605.137		0.91708
610.138		0.91666
615.156		0.91648
620.157		0.91438
625.158		0.91432
630.159		0.91388
635.16		0.91373
640.161		0.91364
645.163		0.91345
650.164		0.91307
655.165		0.91283
660.166		0.91276
665.167		0.91271
670.168		0.91225
675.169		0.91138
680.171		0.91126
685.172		0.91123
690.173		0.91032
695.174		0.91025
700.175		0.91019
705.176		0.90998
710.177		0.9097
715.179		0.90963
720.18		0.90957
725.181		0.9091
730.182		0.90885
735.183		0.90803
740.184		0.90796
745.186		0.9076
750.187		0.90735
755.188		0.90673
760.189		0.90673
765.19		0.90657
770.191		0.90639
775.193		0.90625
780.194		0.90599
785.195		0.90569
790.196		0.90497
795.197		0.90494
800.198		0.90478
805.199		0.90447
810.201		0.90406
815.202		0.90348
820.203		0.90345
825.204		0.90302
830.205		0.90298
835.206		0.90256
840.208		0.90223
845.209		0.90223
850.21		0.90201
855.211		0.90114
860.212		0.90087
865.213		0.90057
870.214		0.89971
875.216		0.8994
880.217		0.8989
885.218		0.89851
890.219		0.89839
895.22		0.89814
900.221		0.89799
905.223		0.89776
910.224		0.89766
915.225		0.89565
920.226		0.89558
925.227		0.89483
930.229		0.89466
935.23		0.89458
940.231		0.89392
945.232		0.89349
950.233		0.89267
955.234		0.89265
960.235		0.89248
965.237		0.89148
970.238		0.89143
975.239		0.89124
980.24		0.89088
985.241		0.89087
990.242		0.89055
995.244		0.89043
1000.24		0.89003

## Sheet: Fig.6b
X	Y
Voltage	Current
	vacuum
59.9984	-83.5361
59.8985	-74.5331
59.7986	-65.0868
59.6987	-56.4272
59.5991	-47.9263
59.4993	-39.5236
59.3996	-31.234
59.2996	-23.0492
59.1986	-14.8953
59.0979	-6.71586
58.9989	0.86672
58.8997	8.50892
58.7995	16.3519
58.6996	23.8372
58.5999	31.2104
58.5	38.4801
58.4003	45.6384
58.3004	52.6293
58.1989	59.6438
58.0991	66.4574
57.9994	73.1491
57.8997	79.7346
57.799	86.2521
57.699	92.6064
57.5991	98.867
57.4994	104.959
57.3994	111.101
57.2995	117.108
57.1999	122.955
57.0986	128.749
56.9984	134.356
56.8984	139.835
56.7986	145.16
56.6988	150.379
56.5988	155.455
56.4989	160.374
56.3993	165.197
56.2995	169.941
56.1998	174.561
56.098	179.184
55.9981	183.648
55.8983	187.932
55.7986	192.124
55.6986	196.239
55.5986	200.206
55.499	204.029
55.3993	207.729
55.2996	211.358
55.1994	214.843
55.0998	218.212
54.9985	221.541
54.8987	224.748
54.7986	227.828
54.6991	230.811
54.5992	233.704
54.4996	236.475
54.3992	239.186
54.2995	241.776
54.1997	244.278
54.1001	246.668
53.998	249.067
53.8982	251.311
53.7985	253.455
53.699	255.509
53.5989	257.515
53.499	259.431
53.3991	261.251
53.2994	263.015
53.1995	264.685
53.0996	266.274
52.9999	267.835
52.8986	269.362
52.7989	270.763
52.6986	272.126
52.5988	273.438
52.499	274.675
52.3993	275.835
52.2992	276.991
52.1994	278.073
52.0998	279.094
52	280.083
51.8984	281.028
51.7985	281.924
51.6987	282.745
51.599	283.551
51.499	284.293
51.3992	285.046
51.2996	285.732
51.1998	286.38
51.1	286.998
50.9998	287.591
50.9	288.157
50.7988	288.693
50.699	289.195
50.599	289.674
50.4992	290.116
50.3996	290.53
50.2996	290.931
50.1995	291.319
50.0995	291.688
49.9999	292.006
49.9	292.326
49.7983	292.658
49.6984	292.94
49.5989	293.217
49.4988	293.478
49.3991	293.716
49.2989	293.945
49.1992	294.176
49.0993	294.378
48.9996	294.58
48.8995	294.772
48.7982	294.959
48.6985	295.133
48.5986	295.305
48.4988	295.448
48.399	295.586
48.2993	295.724
48.1994	295.85
48.0995	295.977
47.9997	296.099
47.8998	296.216
47.8	296.319
47.6986	296.424
47.5984	296.527
47.4987	296.61
47.3988	296.703
47.2991	296.79
47.1991	296.868
47.0994	296.944
46.9995	297.021
46.8998	297.098
46.7998	297.166
46.6985	297.239
46.5987	297.305
46.4989	297.361
46.3991	297.423
46.2992	297.485
46.1993	297.54
46.0995	297.599
45.9997	297.638
45.8998	297.692
45.7998	297.758
45.7002	297.797
45.5985	297.855
45.4986	297.914
45.3987	297.942
45.2989	297.991
45.1992	298.034
45.0995	298.089
44.9995	298.109
44.8998	298.148
44.8	298.214
44.7003	298.245
44.5986	298.292
44.4987	298.332
44.3989	298.36
44.2993	298.39
44.1991	298.438
44.0992	298.469
43.9996	298.493
43.8999	298.534
43.7998	298.578
43.6998	298.607
43.6002	298.643
43.4987	298.669
43.3986	298.718
43.2986	298.737
43.1989	298.766
43.0991	298.788
42.9995	298.826
42.8991	298.848
42.7993	298.891
42.6996	298.923
42.5999	298.958
42.4983	298.987
42.3985	299.002
42.2987	299.041
42.1991	299.059
42.0988	299.087
41.9991	299.134
41.8993	299.141
41.7997	299.166
41.6998	299.202
41.6	299.221
41.4985	299.241
41.3988	299.28
41.2988	299.296
41.1987	299.32
41.0989	299.349
40.9992	299.373
40.8994	299.396
40.7994	299.413
40.6996	299.437
40.5999	299.464
40.5	299.486
40.3984	299.517
40.2985	299.53
40.1989	299.563
40.0991	299.591
39.9993	299.607
39.8994	299.619
39.7998	299.644
39.6998	299.659
39.6	299.691
39.4999	299.718
39.3984	299.738
39.2987	299.761
39.1989	299.781
39.0989	299.806
38.9991	299.822
38.8994	299.845
38.7994	299.857
38.6995	299.879
38.5996	299.894
38.4999	299.931
38.4001	299.939
38.299	299.965
38.199	299.971
38.0993	300.004
37.9993	300.029
37.8996	300.023
37.7994	300.047
37.6997	300.065
37.5999	300.089
37.5002	300.105
37.4001	300.113
37.2986	300.144
37.1988	300.146
37.099	300.183
36.9989	300.19
36.8991	300.209
36.7994	300.214
36.6997	300.244
36.5995	300.273
36.4997	300.269
36.3998	300.295
36.3	300.308
36.1985	300.329
36.0985	300.344
35.9987	300.363
35.8989	300.377
35.7992	300.387
35.6993	300.405
35.5993	300.421
35.4995	300.442
35.3998	300.462
35.2999	300.476
35.1983	300.49
35.0985	300.51
34.9988	300.511
34.8991	300.526
34.7991	300.545
34.6992	300.556
34.5994	300.57
34.4997	300.591
34.3996	300.612
34.2998	300.615
34.1986	300.626
34.0988	300.648
33.9989	300.666
33.8989	300.669
33.7992	300.687
33.6994	300.703
33.5995	300.714
33.4995	300.738
33.3999	300.748
33.3001	300.753
33.2005	300.768
33.0985	300.786
32.9987	300.788
32.8989	300.815
32.7992	300.816
32.699	300.834
32.5993	300.854
32.4995	300.865
32.3999	300.862
32.2998	300.891
32.1999	300.907
32.0985	300.911
31.9988	300.926
31.8987	300.941
31.7989	300.956
31.6993	300.973
31.5995	300.972
31.4997	300.989
31.3997	301.002
31.2998	301.013
31.2001	301.022
31.1004	301.04
30.9986	301.063
30.8987	301.052
30.799	301.077
30.6993	301.084
30.5992	301.088
30.4994	301.111
30.3996	301.116
30.2999	301.123
30.1999	301.136
30.1001	301.15
29.9988	301.174
29.8991	301.169
29.7992	301.195
29.6988	301.197
29.599	301.202
29.4993	301.224
29.3994	301.23
29.2994	301.234
29.1996	301.262
29.0999	301.268
29	301.277
28.8983	301.295
28.7984	301.314
28.6988	301.306
28.5989	301.32
28.499	301.315
28.3991	301.332
28.2996	301.348
28.1996	301.353
28.0998	301.37
27.9998	301.377
27.8985	301.383
27.7987	301.406
27.6989	301.41
27.5989	301.423
27.4992	301.42
27.3994	301.441
27.2996	301.445
27.1996	301.459
27.0997	301.469
27	301.488
26.9002	301.483
26.7985	301.502
26.6987	301.515
26.5989	301.514
26.4991	301.532
26.3993	301.543
26.2995	301.551
26.1997	301.549
26.0999	301.569
26.0002	301.585
25.9002	301.585
25.7988	301.599
25.699	301.602
25.5993	301.614
25.4992	301.632
25.3996	301.636
25.2997	301.647
25.2	301.657
25.1	301.65
25.0002	301.665
24.9002	301.685
24.7987	301.696
24.699	301.697
24.5991	301.707
24.4992	301.718
24.3995	301.714
24.2998	301.731
24.1998	301.744
24.0999	301.756
24.0002	301.759
23.9004	301.774
23.8005	301.775
23.6989	301.784
23.5992	301.797
23.4994	301.806
23.3996	301.799
23.2995	301.822
23.1998	301.822
23.1	301.836
23.0003	301.845
22.8998	301.847
22.8	301.866
22.6986	301.863
22.5988	301.887
22.4988	301.887
22.3989	301.906
22.2992	301.906
22.1994	301.915
22.0995	301.923
21.9996	301.926
21.9	301.94
21.8002	301.949
21.7003	301.954
21.5986	301.963
21.4989	301.97
21.3991	301.976
21.2994	301.986
21.1994	301.991
21.0996	301.991
20.9999	301.825
20.8998	301.884
20.7997	301.919
20.6997	301.945
20.5998	301.969
20.4997	301.997
20.3998	301.998
20.2996	302.027
20.1997	302.034
20.0996	302.053
19.9996	302.05
19.8997	302.061
19.7999	302.078
19.6999	302.076
19.5999	302.091
19.4998	302.084
19.3998	302.1
19.2998	302.114
19.1998	302.118
19.0998	302.134
18.9997	302.134
18.8998	302.164
18.7998	302.164
18.6997	302.165
18.5997	302.177
18.4997	302.184
18.3997	302.197
18.2997	302.199
18.1997	302.205
18.0995	302.217
17.9998	302.221
17.8999	302.23
17.7999	302.233
17.6999	302.239
17.5998	302.252
17.4998	302.254
17.3998	302.263
17.2998	302.288
17.1998	302.272
17.0998	302.285
16.9998	302.289
16.8997	302.306
16.7997	302.299
16.6996	302.31
16.5997	302.323
16.4997	302.326
16.3996	302.331
16.2995	302.332
16.2	302.356
16.0999	302.357
15.9999	302.376
15.8999	302.37
15.7998	302.376
15.6999	302.376
15.5998	302.39
15.4998	302.393
15.3997	302.397
15.2997	302.405
15.1997	302.416
15.0997	302.412
14.9997	302.432
14.8997	302.441
14.7997	302.447
14.6996	302.446
14.5996	302.454
14.4999	302.455
14.4	302.457
14.2999	302.466
14.2	302.477
14.0998	302.487
13.9998	302.502
13.8998	302.494
13.7998	302.512
13.6998	302.51
13.5998	302.518
13.4997	302.525
13.3997	302.523
13.2997	302.535
13.1997	302.54
13.0997	302.556
12.9997	302.551
12.8996	302.561
12.7997	302.577
12.6999	302.573
12.5999	302.587
12.4999	302.592
12.3999	302.591
12.2999	302.599
12.1999	302.608
12.0999	302.613
11.9998	302.628
11.8998	302.618
11.7997	302.637
11.6998	302.627
11.5998	302.64
11.4998	302.652
11.3998	302.64
11.2996	302.67
11.1996	302.658
11.0996	302.664
10.9997	302.679
10.8999	302.682
10.8	302.691
10.6999	302.687
10.5999	302.707
10.5	302.706
10.4	302.713
10.3	302.708
10.2	302.724
10.0999	302.725
9.9999	302.733
9.89994	302.739
9.79997	302.748
9.69993	302.746
9.6	302.757
9.49982	302.774
9.39995	302.768
9.2999	302.779
9.19991	302.785
9.09999	302.792
8.99997	302.799
8.89988	302.797
8.79989	302.8
8.69998	302.798
8.59993	302.818
8.49998	302.822
8.40002	302.826
8.29984	302.841
8.19988	302.838
8.09989	302.85
7.99992	302.86
7.89996	302.863
7.79999	302.847
7.69985	302.867
7.59987	302.882
7.49988	302.873
7.39995	302.887
7.29999	302.885
7.20007	302.896
7.10003	302.899
6.99988	302.903
6.8999	302.898
6.79994	302.901
6.70003	302.92
6.6	302.932
6.50004	302.926
6.39991	302.927
6.2999	302.931
6.19996	302.94
6.10002	302.949
6.00002	302.955
5.90004	302.975
5.79988	302.96
5.69994	302.963
5.59995	302.982
5.49996	302.986
5.4	302.993
5.30006	302.988
5.1999	302.997
5.09995	303.001
5.00005	303.009
4.89995	303.011
4.80002	303.014
4.70005	303.015
4.59987	303.02
4.49993	303.043
4.39995	303.03
4.29995	303.033
4.19999	303.045
4.10002	303.05
3.99992	303.062
3.89998	303.06
3.79998	303.061
3.70002	303.061
3.60002	303.08
3.50004	303.078
3.39991	303.075
3.29997	303.1
3.19996	303.089
3.10001	303.098
3.00002	303.113
2.90002	303.115
2.79995	303.101
2.69995	303.106
2.6	303.125
2.50003	303.13
2.40008	303.149
2.30012	303.126
2.19994	303.141
2.09998	303.138
1.99998	303.151
1.89997	303.156
1.79998	303.164
1.69996	303.149
1.59996	303.159
1.49998	303.17
1.39996	303.179
1.29998	303.177
1.19999	303.178
1.09997	303.186
0.99997	303.198
0.89999	303.2
0.79997	303.209
0.69998	303.206
0.6	303.224
0.49998	303.226
0.39999	303.233
0.3	303.241
0.20001	303.219
0.1	303.242
1.09672e-05	303.245
-0.1	303.254

## Sheet: Supplementary Fig. 18b
PCE	PCE
control	vacuum
22.2539	25.6191
22.3147	25.0457
22.3465	24.9403
22.4542	25.1633
21.9847	25.096
21.7643	25.6761
22.568	25.1893
22.566	24.9684
21.8829	25.3451
22.4129	25.2453
22.1068	25.2251
22.2545	25.5566
21.4215	25.6735
22.3663	24.6955
22.2947	25.7036
22.0476	24.676
22.1395	25.2601
21.4203	25.4566
22.2954	25.6016
20.7837	25.3849
21.0376	25.0457
21.7959	25.0214
22.4546	25.5008
21.3373	25.6651
21.2231	25.3503
22.3086	25.2055
22.4193	24.9588
22.4444	25.5783
21.2192	24.6623
22.3935	25.1196
